# Supplementary material for: T‐Cup: A Cheap, Rapid, and Simple Home Device for Isothermal Nucleic Acid Amplification
Source: Glob Chall. 2021 Dec 26;6(3):2100078. doi: 10.1002/gch2.202100078 (PMC8902289; doi:10.1002/gch2.202100078)
Supplement: Supplementary file 2 — Supporting Information [file GCH2-6-2100078-s002.zip]

Archive with 3 entries (3 files):
- insert V4.stl
- how to make it.pdf
- how to use it.pdf
